# Supplementary material for: Network Topological Analysis for the Identification of Novel Hubs in Plant Nutrition
Source: Front Plant Sci. 2021 Feb 10;12:629013. doi: 10.3389/fpls.2021.629013 (PMC7928335; doi:10.3389/fpls.2021.629013)
Supplement: Supplementary Table 1 — PPI hubs in the four nutritional conditions: control (+Fe+Mo), Mo starvation (+Fe−Mo), Fe starvation (−Fe+Mo), Mo and Fe starvation (−Fe−Mo). [file Data_Sheet_1.xlsx]

## Sheet: Table S1
Table S1: PPI hubs in the four nutritional conditions : control (+Fe+Mo), Mo starvation (+Fe-Mo), Fe starvation (-Fe+Mo), Mo and Fe starvation (-Fe-Mo). Hub selection was based on Betweenness and Centroid centralities: proteins with Betweenness and Centroid above the Network Average Betweenness and Centroid (in bold red and green, respectively) were retained. For each selected C.sativus protein, …
Annotations								Spectral count				Betweenness				Centroid				LDA
UNIPROT ID		Gene name		Proteins name				+Fe		-Fe		+Fe		-Fe		+Fe		-Fe
Cucumis sativus	Arabidopsis thaliana	Cucumis sativus	Arabidopsis thaliana	Cucumis sativus	Arabidopsis thaliana	Homology	Score	+Mo	-Mo	+Mo	-Mo	+Mo	-Mo	+Mo	-Mo	+Mo	-Mo	+Mo	-Mo	F Ratio	Prob>F
A0A0A0LCE0	Q9ZNZ7	Csa_3G821030	GLU1	Uncharacterized protein	glutamate synthase 1	82%	2807	1.33	0.0	0.0	0.0	6537.93				-191
A0A0A0KZY1	O81629	Csa_4G055310	KLCR1	Uncharacterized protein	kinesin light chain-related 1	81%	985	0.15	0.0	0.0	0.0	3892.68				-204
A0A0A0KXS1	Q9LIB2	Csa_4G095050	AT3G29320	Alpha-1,4 glucan phosphorylase (EC 2.4.1.1)	alpha-glucan phosphorylase 1	78%	1490	0.42	0.0	0.0	0.0	3872.94				-198
A0A0A0L194	Q8L745	Csa_4G653440	AT5G42220	Uncharacterized protein	ubiquitin family protein	46%	630	0.14	0.0	0.0	0.0	3200.8				-258
A0A0A0KYS6	Q94JQ3	Csa_4G062380	SHM3	Serine hydroxymethyltransferase (EC 2.1.2.1)	serine hydroxymethyltransferase 3	79%	861	0.27	0.0	0.0	0.0	2823.29				-122
A0A0A0LKS3	Q9LIK0	Csa_2G215480	PKP-ALPHA	Pyruvate kinase (EC 2.7.1.40)	Pyruvate kinase family protein	80%	958	0.27	0.0	0.0	0.0	2799.24				-78
A0A0A0LZ51	Q9M0B6	Csa_1G277970	GAE1	Uncharacterized protein	UDP-D-glucuronate 4-epimerase 1	86%	749	0.18	0.0	0.0	0.0	1676.54				-187
A0A0A0L7C8	Q9C550	Csa_3G363180	IMS1	Uncharacterized protein	2-isopropylmalate synthase 1	85%	981	0.27	0.0	0.0	0.0	1556.92				-129
A0A0A0KQP3	F4HPB8	Csa_5G606320	SDG35	SET domain protein	SET domain protein 35	59%	603	0.18	0.0	0.0	0.0	1519.72				-239
A0A0A0KF41	Q945K7	Csa_6G446300	IDH-V	Isocitrate dehydrogenase [NAD] subunit, mitochondrial	isocitrate dehydrogenase V	85%	654	21.6	18.78	24.09	23.53	1503.32	932.991	741.106	853.628	-115	-168	-160	-138
A0A0A0LPK6	Q9C9C4	Csa_1G014400	ENO1	Uncharacterized protein	enolase 1	85%	815	0.18	0.0	0.0	0.0	1461.84				-166
A0A0A0KIK3	P25696	Csa_6G450370	LOS2	Uncharacterized protein	LOW EXPRESSION OF OSMOTICALLY RESPONSIVE GENES 2	89%	816	0.12	0.0	0.0	0.0	1461.84				-166
A0A0A0KWT6	Q9SVW7	Csa_4G279840	MRPL11	Uncharacterized protein	mitochondrial ribosomal protein L11	84%	283	0.12	0.0	0.0	0.0	1461.81				-237
A0A0A0LM06	Q94A94	Csa_2G248740	AT5G11880	Uncharacterized protein	diaminopimelate decarboxylase 2	82%	832	0.23	0.0	0.13	0.0	1414.15		291.982		-241		-283
A0A0A0LCT2	Q9FLW9	Csa_3G359130	PKP-BETA1	Pyruvate kinase (EC 2.7.1.40)	pyruvate kinase	76%	918	0.27	0.0	0.0	0.0	1331.07				-112
A0A0A0KIU6	Q9FJN8	Csa_6G499780	RABA4a	Uncharacterized protein	RAB GTPase homolog A4A	85%	401	0.14	0.0	0.0	0.0	1315.35				-231
A0A0A0KYD4	Q9SSB8	Csa_4G004280	AT1G80230	Uncharacterized protein	cytochrome c oxidase subunit Vb	60%	191	3.85	3.4	2.77	2.64	1312.05	370.44	466.096	585.107	-242	-245	-239	-236
A0A0A0KGA5	Q5E924	Csa_6G136010	GAPCP-2	Uncharacterized protein	glyceraldehyde 3-phosphate dehydrogenase	80%	677	0.38	0.13	0.0	0.0	1292.37	730.635			-180	-172
A0A0A0KR34	Q9SQI8	Csa_5G608580	LTA2	Dihydrolipoamide acetyltransferase component of pyruvate dehydrogenase complex (EC 2.3.1.-)	2-oxoacid dehydrogenases acyltransferase family protein	76%	661	0.31	0.0	0.0	0.0	1274.78				-55
A0A0A0KRL4	Q9FT52	Csa_5G623540	ATPQ	ATP synthase subunit d, mitochondrial	ATP synthase subunit d	82%	289	15.15	14.11	15.31	12.73	1240.38	777.422	609.28	597.849	-236	-218	-262	-230
A0A0A0KF14	Q9LKB9	Csa_6G087890	MYA2	Uncharacterized protein	myosin 2	76%	2365	0.12	0.0	0.0	0.0	1206.56				-247
A0A0A0KFV4	Q9SQT8	Csa_6G486810	MEE32	Uncharacterized protein	Shikimate dehydrogenase	68%	685	0.12	0.0	0.0	0.0	1198.5				-201
A0A0A0LGS3	F4KI84	Csa_3G881720	AT5G10630	Uncharacterized protein	putative translation elongation factor 2EF1A / eIF-2-gamma	59%	740	0.12	0.0	0.0	0.0	1153.5				-255
A0A0A0LUF3	O64688	Csa_1G435750	AT2G34590	Uncharacterized protein	pyruvate dehydrogenase E1 component subunit beta	84%	713	0.27	0.0	0.0	0.0	1126.46				-80
A0A0A0KYJ5	Q43727	Csa_4G443140	G6PD1	Glucose-6-phosphate 1-dehydrogenase (EC 1.1.1.49)	glucose-6-phosphate dehydrogenase 1	80%	918	1.6	0.9	0.0	0.0	1108.95	513.267			-218	-238			16.7759	5.3936e-06
A0A0A0KRB4	Q9SRZ6	Csa_5G346550	cICDH	Isocitrate dehydrogenase [NADP] (EC 1.1.1.42)	isocitrate dehydrogenase	85%	719	0.94	0.87	1.16	0.42	1071.4	347.19	256.09	492.745	-131	-184	-162	-156
A0A0A0KY66	Q9CAP8	Csa_4G363460	LACS9	Uncharacterized protein	long chain acyl-CoA synthetase 9	77%	1120	0.12	0.13	0.08	0.13	960.812	612.639	878.53	785.975	-129	-145	-145	-139
A0A0A0LU17	P17597	Csa_1G001520	CSR1	Acetolactate synthase (EC 2.2.1.6)	acetolactate synthase	85%	1059	0.0	0.0	0.16	0.0			2942.49				-103
A0A0A0KQ42	Q9S7E9	Csa_5G598730	AOAT2	Uncharacterized protein	alanine-2-oxoglutarate aminotransferase 2	88%	889	0.0	0.0	0.12	0.0			2916.02				-66
A0A0A0LV04	Q9C4Z6	Csa_1G024830	RACK1B_AT	Uncharacterized protein	receptor for activated C kinase 1B	86%	586	0.0	0.0	0.12	0.0			2581.23				-265
A0A0A0L884	Q9LW56	Csa_3G134850	FAO3	Long-chain-alcohol oxidase (EC 1.1.3.20)	fatty alcohol oxidase 3	64%	852	0.0	0.0	0.13	0.0			2267.9				-247
A0A0A0LLV1	Q9FR53	Csa_2G237710	TOR	Uncharacterized protein	target of rapamycin	30%	264	0.0	0.0	0.14	0.0			2105.45				-226
A0A0A0KWY3	Q9ZVC2	Csa_4G256430	BOP2	Uncharacterized protein	BLADE ON PETIOLE2	78%	720	0.0	0.0	0.09	0.0			2043.48				-167
A0A0A0L0Y5	F4IFC5	Csa_4G650170	EMB2761	Uncharacterized protein	EMBRYO DEFECTIVE 2761	84%	125	0.0	0.0	0.12	0.0			1776.99				-155
A0A0A0LFI0	Q9LYJ0	Csa_3G837550	AT5G14700	Uncharacterized protein	Rossmann-fold NAD(P)-binding domain-containing protein	51%	336	0.0	0.0	0.14	0.0			1598.45				-225
A0A0A0LRZ5	Q9ZUT9	Csa_2G373440	RPS5B	Uncharacterized protein	ribosomal protein 5B	87%	375	0.0	0.0	0.08	0.0			1496.66				-149
A0A0A0KYM2	Q9LF97	Csa_4G495220	AT3G52950	Uncharacterized protein	CBS / octicosapeptide/Phox/Bemp1 domain-containing protein	70%	752	0.0	0.0	0.2	0.5			1478.62	712.771			-179	-175	4.04647	0.0190068
A0A0A0KDZ7	Q9M0E0	Csa_6G041710	rps15ae	Uncharacterized protein	ribosomal protein S15A E	79%	226	0.0	0.0	0.09	0.0			1266.78				-150
A0A0A0M2W0	Q56YA5	Csa_1G617370	AGT	Aminotransferase 1	alanine:glyoxylate aminotransferase	89%	749	0.0	0.0	0.3	0.0			1224.99				-132		3.07506	0.0477425
A0A0A0L6S6	F4JML5	Csa_3G017300	AT4G16800	Uncharacterized protein	enoyl-CoA hydratase	66%	386	0.0	0.0	0.3	0.0			1157.11				-149		3.16056	0.043915
A0A0A0KC48	Q9LML3	Csa_6G185280	AT1G07210	Uncharacterized protein	Ribosomal protein S18	83%	129	0.0	0.0	0.14	0.0			1112.4				-184
A0A0A0K8A8	F4K5I0	Csa_6G008010	AT5G14230	Uncharacterized protein	uncharacterized protein	65%	964	0.0	0.0	0.25	0.0			1087.48				-168
A0A0A0KM87	Q9C5U0	Csa_5G256680	WOL	Uncharacterized protein	WOODEN LEG	67%	1311	0.0	0.0	0.16	0.0			1041.72				-156
A0A0A0KVF9	Q9FKT8	Csa_4G083500	COX15	Uncharacterized protein	cytochrome c oxidase 15	84%	669	0.0	0.0	0.09	0.0			1037.79				-269
A0A0A0LJ76	Q9SSM2	Csa_2G049980	AT1G73050	Uncharacterized protein	putative mandelonitrile lyase	49%	482	0.0	0.13	0.0	0.0		6675.19				-255
A0A0A0L779	Q0WPQ2	Csa_3G141850	ETR2	Ethylene receptor	ethylene response 2	60%	874	0.0	0.17	0.0	0.0		5745.24				-105
A0A0A0KZM9	Q9SEE9	Csa_4G607050	SR45	Uncharacterized protein	arginine/serine-rich 45	64%	212	0.0	0.17	0.0	0.0		5541.32				-96
A0A0A0K4R0	Q9SZN1	Csa_7G014580	VAB2	Uncharacterized protein	V-ATPase B subunit 2	95%	956	0.0	0.17	0.0	0.0		4615.6				-216
A0A0A0KDC9	Q9XI01	Csa_6G383520	PDIL1-1	Protein disulfide-isomerase (EC 5.3.4.1)	PDI-like 1-1	65%	655	0.0	0.17	0.0	0.0		3306				-25
A0A0A0KP37	Q6ID97	Csa_5G524710	ARFA1F	Uncharacterized protein	ADP-ribosylation factor A1F	98%	372	0.0	0.17	0.0	0.0		3035.1				-166
A0A0A0K801	Q09152	Csa_6G017060	FPS1	Uncharacterized protein	farnesyl diphosphate synthase 1	76%	547	0.0	0.13	0.0	0.0		2891.51				-229
A0A0A0L6K1	P42795	Csa_3G127210	RPL16A	Uncharacterized protein	60S ribosomal protein L11-1	96%	364	0.0	0.17	0.0	0.0		2880.04				-111
A0A0A0LET2	Q940A2	Csa_3G819810	AT2G40860	Uncharacterized protein	putative protein phosphatase 2C 31	66%	906	0.0	0.2	0.0	0.0		2754.59				-118
A0A0A0LBW6	O49485	Csa_3G199630	EDA9	D-3-phosphoglycerate dehydrogenase (EC 1.1.1.95)	embryo sac development arrest 9	83%	981	5.1	2.1	0.9	0.6	651.478	1803.93	483.242	526.179	-236	-219	-277	-243	4.04299	0.0190674
A0A0A0KJ45	Q9SJ20	Csa_6G486750	RNR1	Ribonucleoside-diphosphate reductase (EC 1.17.4.1)	ribonucleotide reductase 1	86%	1500	0.0	0.17	0.0	0.0		1687.33				-203
A0A0A0L6T3	Q9LPW0	Csa_3G252490	GAPA-2	Glyceraldehyde-3-phosphate dehydrogenase (EC 1.2.1.-)	glyceraldehyde 3-phosphate dehydrogenase A subunit 2	87%	675	0.0	0.2	0.0	0.0		1619.11				-144
A0A0A0KPC0	Q9S7J8	Csa_6G526450	RAN1	Uncharacterized protein	RESPONSIVE-TO-ANTAGONIST 1	75%	1513	0.0	0.27	0.0	0.0		1585.84				-224
A0A0A0LVV4	Q9FMS0	Csa_1G168340	AT5G22320	Uncharacterized protein	leucine-rich repeat-containing protein	62%	325	0.0	0.17	0.0	0.12		1530.9		453.754		-159		-213
A0A0A0LJ36 A0A0A0KTG8 A0A0A0LPX9 A0A0A0LWW2	Q42556	Csa_2G009310 Csa 4G006220 Csa 2G378540 Csa 1G423270	HA9	Plasma membrane ATPase (EC 3.6.3.6)	H(+)-ATPase 9	84%	1007	9.1	11.4	0.7	1.2	681.631	1500.3	431.581	835.351	-275	-248	-299	-297	23.6224	3.289e-07
A0A0A0M0D8	Q9XES1	Csa_1G497310	ECA4	Uncharacterized protein	Ca2+-transporting ATPase	80%	1737	0.0	0.13	0.0	0.0		1485.77				-225
A0A0A0LM97	Q9SW47	Csa_2G264020	AT4G34880	Uncharacterized protein	Amidase family protein	54%	505	0.0	0.13	0.0	0.0		1463.58				-167
A0A0A0LL90	P51430	Csa_2G369060	EMB3010	40S ribosomal protein S6	embryo defective 3010	90%	454	0.12	0.29	0.29	0.13	782.773	1297.58	532.775	455.161	-255	-195	-221	-200
A0A0A0K756	Q9SIN1	Csa_7G051360	TTL3	Uncharacterized protein	tetratricopetide-repeat thioredoxin-like 3	56%	742	0.0	0.44	0.0	0.0		1085.68				-195
A0A0A0LFM4	F4JPA3	Csa_3G822380	AT4G23620	Uncharacterized protein	ribosomal L25/TL5/CTC N-terminal 5S rRNA binding domain-containing protein	69%	370	0.54	0.25	0.44	0.4	619.815	1065.02	613.111	520.83	-252	-228	-220	-209
A0A0A0K592	Q42601	Csa_7G189190	CARB	Uncharacterized protein	carbamoyl phosphate synthetase B	82%	2000	0.42	0.13	0.14	0.0	805.134	1064.18	800.54		-194	-197	-214
A0A0A0KW78	Q9LHE5	Csa_4G017120	TOM40	Uncharacterized protein	mitochondrial import receptor subunit TOM40-1	71%	472	7.18	6.18	6.15	6.71	856.158	1007.36	789.182	859.261	-295	-257	-297	-278
A0A0A0LD10	Q9FIU6	Csa_3G403980	AT5G54580	Uncharacterized protein	RNA recognition motif-containing protein	62%	167	0.0	0.13	0.0	0.09		980.126		872.368		-138		-153
A0A0A0LQB8	Q9FX45	Csa_1G032430	AT1G73530	Uncharacterized protein	RNA recognition motif-containing protein	69%	139	0.0	0.17	0.0	0.0		980.126				-138
A0A0A0KNQ6	Q38850	Csa_5G148680	MYB5	Uncharacterized protein	myb domain protein 5	72%	195	0.0	0.13	0.0	0.0		969.82				-243
A0A0A0LQ90	Q96250	Csa_1G039160	ATP3	ATP synthase subunit gamma	ATP synthase subunit gamma	80%	530	26.19	29.24	32.53	31.06	383.406	969.683	861.71	735.328	-270	-220	-269	-229
A0A0A0LPH1	Q9STX5	Csa_2G368880	SHD	Uncharacterized protein	SHEPHERD	83%	1250	0.0	0.0	0.0	0.19				3763.2				-84
A0A0A0K8C1	Q9FX54	Csa_6G008590	GAPC2	Glyceraldehyde-3-phosphate dehydrogenase (EC 1.2.1.-)	glyceraldehyde 3-phosphate dehydrogenase	90%	627	0.0	0.0	0.0	0.13				3599.03				-151
A0A0A0LQV5	Q9LMS7	Csa_1G042660	AT1G18070	Uncharacterized protein	G1 to S phase transition protein	73%	785	0.0	0.0	0.0	0.14				2949.32				-135
A0A0A0K6Z2	O04308	Csa_7G135920	MPPalpha	Uncharacterized protein	mitochondrial processing peptidase	54%	103	0.0	0.0	0.0	0.12				1891.2				-90
A0A0A0KM27	O04204	Csa_5G199310	AT2G40010	60S acidic ribosomal protein P0	60S acidic ribosomal protein P0-1	83%	520	0.0	0.0	0.0	0.13				1836.07				-133
A0A0A0LXU6	F4JBV0	Csa_1G629790	AT3G60510	Uncharacterized protein	3-hydroxyisobutyryl-CoA hydrolase-like protein 1	65%	526	0.0	0.0	0.0	0.13				1713.68				-132
A0A0A0K738	O65581	Csa_7G195260	FBA5	Fructose-bisphosphate aldolase (EC 4.1.2.13)	fructose-bisphosphate aldolase 5	85%	627	0.64	0.42	0.41	0.22	649.347	291.556	402.208	1607.73	-148	-198	-208	-170
A0A0A0LLN9	Q9CAV0	Csa_2G223140	AT3G04840	40S ribosomal protein S3a	40S ribosomal protein S3a-1	85%	445	0.0	0.0	0.0	0.13				1547.5				-141
A0A0A0KQ11	P19366	Csa_5G367180	PB	F1 ATPase beta subunit	ATP synthase subunit beta	97%	135	0.0	0.0	0.0	0.28				1508.1				-160
A0A0A0LFL2	Q67ZZ1	Csa_3G822240	AT2G41020	Uncharacterized protein	polyglutamine-binding protein 1	47%	439	0.0	0.0	0.0	0.09				1499.9				-240
A0A0A0LP36	Q9LZF6	Csa_1G004250	AtCDC48C	Uncharacterized protein	cell division cycle 48C	90%	1488	0.0	0.0	0.0	0.13				1415.44				-226
A0A0A0LF58	Q8LCC7	Csa_2G006160	AT4G22380	Ribosomal protein l7ae	Ribosomal protein L7Ae/L30e/S12e/Gadd45 family protein	93%	223	0.15	0.0	0.0	0.09	796.622			1404.73	-258			-191
A0A0A0KWM4	O23240	Csa_4G044990	D2HGDH	Uncharacterized protein	D-2-hydroxyglutarate dehydrogenase	76%	613	0.0	0.0	0.0	0.14				1354.79				-246
A0A0A0KVK2	Q9M8M9	Csa_4G006260	AT1G80620	Uncharacterized protein	S15/NS1, RNA-binding protein	48%	342	0.0	0.0	0.0	0.33				1174.26				-151
A0A0A0KEU8	Q8LPQ9	Csa_6G081470	FPA	Uncharacterized protein	Flowering time control protein FPA	44%	654	0.0	0.0	0.0	0.09				1107.79				-152
A0A0A0KKE4	Q9SJQ9	Csa_6G450410	FBA6	Fructose-bisphosphate aldolase (EC 4.1.2.13)	fructose-bisphosphate aldolase 6	86%	635	0.48	1.04	0.26	0.12	192.989	144.016	233.957	1102.17	-210	-244	-244	-214
A0A0A0KKE2	O22985	Csa_5G149870	AT4G24050	Uncharacterized protein	Rossmann-fold NAD(P)-binding domain-containing protein	72%	495	0.0	0.0	0.0	0.29				1090.65				-148
A0A0A0LKJ6	Q9SY55	Csa_2G354610	ECA3	Calcium-transporting ATPase (EC 3.6.3.8)	Ca2+-transporting ATPase	82%	1544	0.0	0.0	0.0	0.12				1087				-264
A0A0A0LQU1	P33207	Csa_2G350440	AT1G24360	Uncharacterized protein	3-oxoacyl-[acyl-carrier-protein] reductase	68%	427	1.5	1.7	0.6	0.5	591.995	670.682	598.772	1072.61	-158	-186	-168	-121	3.49154	0.0319235
A0A0A0KTD4	P42825	Csa_5G613470	J2	Uncharacterized protein	DNAJ homologue 2	81%	647	0.0	1.0	0.0	0.1		816.799		1066.34		-200		-221	3.40774	0.0345844
A0A0A0L8Q2	Q9LY95	Csa_3G592130	MYB40	Uncharacterized protein	myb domain protein 40	83%	170	0.0	0.0	0.0	0.12				1052.94				-249

## Sheet: Table S2
Table S2: PPI hubs in the four nutritional conditions: Fe sufficiency (consisting in +Mo and -Mo samples), Fe starvation (consisting in +Mo and -Mo samples), Mo sufficiency (consisting in +Fe and -Fe samples) and Mo starvation (consisting in +Fe and -Fe samples). Hub selection was based on Betweenness and Centroid centralities: proteins with Betweenness and Centroid above the Network Average Betw…
Annotations								Spectral count				Betweenness				Centroid				LDA
UNIPROT ID		Gene name		Proteins name				+Fe		-Fe		+Fe		-Fe		+Fe		-Fe
Cucumis sativus	Arabidopsis thaliana	Cucumis sativus	Arabidopsis thaliana	Cucumis sativus	Arabidopsis thaliana	Homology	Score	+Mo	-Mo	+Mo	-Mo	+Mo	-Mo	+Mo	-Mo	+Mo	-Mo	+Mo	-Mo	F Ratio	Prob>F
A0A0A0L0Q4	Q9SF40	Csa_4G292970	AT3G09630	Uncharacterized protein	60S ribosomal protein L4-1	83%	689	0.26	0.17	0.0	0.0	2813.96	2309.74			-162	-126
A0A0A0LPA9	Q9FNR1	Csa_1G013770	GR-RBP3	Uncharacterized protein	glycine-rich RNA-binding protein 3	71%	182	14.98	16.89	20.2	23.11	1841.17	980.126	951.305	872.368	-182	-138	-175	-153
A0A0A0K9L7	P41377	Csa_7G450710	EIF4A-2	Uncharacterized protein	eif4a-2	94%	803	0.15	0.33	0.08	0.34	1781.75	2220.59	783.545	686.518	-183	-179	-196	-163
A0A0A0L6H3	Q39161	Csa_3G207890	NIR1	Uncharacterized protein	nitrite reductase 1	78%	962	2.9	2.0	0.0	0.0	1485.23	1065.57			-238	-236			11.823	6.90424e-05
A0A0A0LII5	P93819	Csa_2G174150	c-NAD-MDH1	Malate dehydrogenase (EC 1.1.1.37)	malate dehydrogenase	89%	597	0.14	0.27	0.0	0.0	1430.92	1522.49			-91	-94
A0A0A0KHY5	O22476	bri1	BRI1	Brassinosteroid insensitive 1 protein	BRASSINOSTEROID INSENSITIVE 1	68%	1548	0.26	0.0	0.25	0.0	13857.8		9432.69		-91		-78
A0A0A0KF52	Q84JL2	Csa_6G483270	AT5G09300	Uncharacterized protein	2-oxoisovalerate dehydrogenase E1 component, alpha subunit	74%	645	0.12	0.0	0.13	0.0	1254.54		2099.73		-92		-79
A0A0A0K7Q7	C0LGP4	Csa_6G011600	AT3G47570	Uncharacterized protein	putative LRR receptor-like serine/threonine-protein kinase	45%	814	0.0	0.27	0.0	0.14		7482.31		7695.54		-64		-90
A0A0A0LHT3	Q38879	Csa_3G827380	TRX2	Thioredoxin h	thioredoxin 2	59%	168	0.0	0.13	0.0	0.13		2831.56		5729.98		-25		-10
A0A0A0KTB2	Q9LZI2	Csa_4G001800	AUD1	Uncharacterized protein	UDP-glucuronic acid decarboxylase	81%	726	0.0	0.13	0.0	0.09		2059.66		1684.48		-209		-204
A0A0A0L4D5	Q9STH1	Csa_3G035330	Hop3	Uncharacterized protein	Hop3	73%	890	0.0	0.4	0.0	0.12		1618.25		2994.85		-186		-168
A0A0A0L7Y6	O23443	Csa_3G164480	AT4G15940	Uncharacterized protein	fumarylacetoacetate hydrolase-like protein	76%	347	0.4	0.39	0.64	0.76	728.02	1386.61	826.046	1312.34	-212	-207	-188	-164
A0A0A0KX30	Q9LYR4	Csa_4G007670	TRA2	Uncharacterized protein	transaldolase	81%	691	11.5	6.1	2.8	1.8	648.103	1335.02	624.089	1013.54	-193	-175	-220	-198	10.7281	0.000131955
A0A0A0KYI1	O04983	Csa_4G438530	CAC2	Uncharacterized protein	biotin carboxylase	84%	885	1.21	0.59	0.0	0.09	805.459	1173.33		1334.71	-185	-249		-225
A0A0A0LP53	O04331	Csa_1G004910	PHB3	Uncharacterized protein	prohibitin 3	87%	495	20.61	20.23	19.51	19.52	826.081	1159.88	555.916	1110.83	-206	-169	-203	-182
A0A0A0LZS4	Q9FKM2	Csa_1G423090	VDAC4	Uncharacterized protein	voltage dependent anion channel 4	63%	367	7.67	7.44	8.49	6.85	764.056	1031.04	610.23	1055.85	-180	-165	-197	-134
A0A0A0LPY8	F4K3R8	Csa_2G285360	VDAC2	Porin/voltage-dependent anion-selective channel protein	voltage dependent anion channel 2	65%	410	15.2	18.37	12.23	12.03	764.056	1031.04	610.23	1055.85	-180	-165	-197	-134
A0A0A0L2R2	Q9LV31	Csa_3G113280	MYB4R1	Uncharacterized protein	myb domain protein 4r1	51%	579	0.26	0.17	0.51	0.39	175.862	969.82	325.762	1052.94	-269	-243	-253	-249
A0A0A0LUA8	Q9SU63	Csa_1G005520	ALDH2B4	Uncharacterized protein	aldehyde dehydrogenase 2B4	78%	898	0.0	0.0	0.56	1.1			7243.43	6015.99			-4	-11
A0A0A0KH99	Q8VY61	Csa_6G513440	AT2G20060	Uncharacterized protein	large subunit ribosomal protein L4	70%	446	0.0	0.0	0.23	0.14			1747.24	1790.52			-159	-138
A0A0A0KAM7	Q9C641	Csa_6G104600	AT1G45332	Elongation factor G, mitochondrial	Elongation factor G	86%	1045	0.0	0.0	0.4	0.09			1676.28	1383.25			-196	-184
A0A0A0LKC8	O23254	Csa_2G145880	SHM4	Serine hydroxymethyltransferase (EC 2.1.2.1)	serine hydroxymethyltransferase 4	92%	909	0.0	0.0	0.21	0.14			1599.19	1920.93			-136	-122
A0A0A0KWM0	P93033	Csa_4G001990	FUM1	Uncharacterized protein	fumarase 1	89%	894	6.3	7.59	9.16	8.94	704.703	752.772	1560.22	1150.48	-141	-131	-100	-112
A0A0A0L388	Q9CAP1	Csa_4G371570	AT1G77670	Uncharacterized protein	putative aminotransferase	76%	706	0.0	0.0	0.48	0.12			1516.39	1923.91			-99	-88
A0A0A0L690	Q9ZNW0	MOCS3	CNX5	Adenylyltransferase and sulfurtransferase MOCS3	molybdopterin synthase sulphurylase CNX5	69%	648	0.0	0.0	0.08	0.09			1229.65	1768.89			-208	-172
A0A0A0LP15	P40941	Csa_2G356660	AAC2	Uncharacterized protein	ADP/ATP carrier 2	81%	616	134.06	110.86	115.92	134.7	496.418	901.144	1170.01	1006.46	-291	-211	-228	-218
A0A0A0LHM6	O81027	Csa_3G823050	AT2G26800	Uncharacterized protein	Hydroxymethylglutaryl-CoA lyase	66%	497	0.0	0.0	0.17	0.13			1054.85	1833.14			-167	-142
A0A0A0LRJ5	O65396	Csa_1G062310	AT1G11860	Aminomethyltransferase (EC 2.1.2.10)	aminomethyltransferase	87%	747	8.7	11.6	10.7	8.9	476.023	302.64	1046.5	1028.63	-175	-166	-155	-149	3.34683	0.0366675
